# Supplementary material for: LBD29-Involved Auxin Signaling Represses NAC Master Regulators and Fiber Wall Biosynthesis
Source: Plant Physiol. 2019 Aug 3;181(2):595–608. doi: 10.1104/pp.19.00148 (PMC6776862; doi:10.1104/pp.19.00148)
Supplement: Supplementary Data [file plphys_v181_2_595_s1.zip]

Archive with 1 entries (1 files):
- PP2019-RA-00148R2_Supplemental_Material.pdf
